# Supplementary material for: The Plight of the Metabolite: Oxidative Stress and Tear Film Destabilisation Evident in Ocular Allergy Sufferers across Seasons in Victoria, Australia
Source: Int J Mol Sci. 2024 Apr 4;25(7):4019. doi: 10.3390/ijms25074019 (PMC11012581; doi:10.3390/ijms25074019)
Supplement: Supplementary file 1 [file ijms-25-04019-s001.zip]

Archive with 1 entries (1 files):
- ijms-2915107-SI.pdf
